# Supplementary material for: Identifying optimal first-line immune checkpoint inhibitors based regiments for advanced non-small cell lung cancer without oncogenic driver mutations: A systematic review and network meta-analysis
Source: PLoS One. 2023 Apr 18;18(4):e0283719. doi: 10.1371/journal.pone.0283719 (PMC10112813; doi:10.1371/journal.pone.0283719)
Supplement: S1 Table — (XLSX) [file pone.0283719.s002.xlsx]

## Sheet: Sheet1
Trial	pathological types	treatment regimens	PFS overall				PFS PD-L1 ≥50%				PFS PD-L1 1-49%				PFS bTMB ≥20				PFS PD-L1 <1%				PFS bTMB <20				PFS squ				PFS non-squ				OS overall				OS PD-L1 ≥50%				OS PD-L1 1-49%				OS PD-L1 <1%
			N	HR （95%CI）	low	up	N	HR （95%CI）	low	up	N	HR （95%CI）	low	up	N	HR	LOW	UP	N	HR （95%CI）	LOW	UP		HR	LOW	UP	N	HR （95%CI）	LOW	UP	N	HR （95%CI）	LOW	UP	N	HR （95%CI）	LOW	UP	N	HR （95%CI）	LOW	UP	N	HR （95%CI）	LOW	UP	N	HR （95%CI）	LOW
IMpower132	non-squ	Atez+ Chemo	578	0.6(0.49, 0.72)	0.49	0.72	45	0.80(0.56, 1.16)	0.56	1.16	136	0.56(0.80, 1.16)	0.8	1.16					163	0.45(0.31, 0.64)	0.31	0.64									578	0.6(0.49, 0.72)	0.49	0.72	578	0.86(0.71, 1.76)	0.71	1.76	45	0.80(0.56, 1.16)	0.56	1.16	136	0.56(0.80, 1.16)	0.8	1.16	163	0.45(0.31, 0.64)	0.31
IMpower110	squ/non-squ	Atez	554	0.72(0.60-0.86)	0.72	0.86	205	0.59(0.43-0.81)	0.43	0.81	554	0.72(0.60-0.86)	0.6	0.86																					554	0.83（0.65-1.07）	0.65	1.07	205	0.76(0.54-1.09)	0.54	1.09	328	0.72(0.52-0.99)	0.52	0.99
IMpower130	non-squ	Atez+ Chemo	679	0.64(0.54-0.77)	0.54	0.77	130	0.51(0.34-0.77)	0.34	0.77	193	0.70(0.45-1.08）	0.45	1.08					356	0.81(0.61-1.08)	0.61	1.08									679	0.64(0.54-0.77)	0.54	0.77	679	0.79(0.64-0.98)	0.64	0.98	130	0.84(0.51-1.39)	0.51	1.39	193	0.70(0.45-1.08)	0.45	1.08	356	0.81(0.61-1.08)	0.81
IMpower150	non-squ	Atez+BCP vs BCP	692	0.62（0.52-0.74）	0.52	0.74	135	0.39(0.25-0.60)	0.25	0.6	224	0.56(0.41-0.77)	0.41	0.77					338	0.77(0.61-0.99)	0.61	0.99									692	0.62（0.52-0.74）	0.52	0.74	800	0.80(0.68-0.95)	0.68	0.95	136	0.70(0.46-1.08)	0.46	1.08	357	0.73(0.57-0.94)	0.57	0.94	356	0.90(0.71-1.14)	0.71
IMpower150	non-squ	Atez+CP vs BCP	802																																802	0.86(0.73-1.10)	0.73	1.1	128	0.76(0.49-1.17)	0.49	1.17	350	0.71(0.55-0.91)	0.55	0.91	337	0.96(0.76-1.12)	0.76
IMpower150	non-squ	Atez+BCP vs Atez+CP	802																																802				134				377				331
IMpower131	squ	Atez+ Chemo	683	0.71(0.6-0.85)	0.6	0.85	91	0.44 (0.27–0.71)	0.27	0.71	256	0.70(0.53-0.92)	0.53	0.92					331	0.81(0,64-1.03)	0.64	1.03					683	0.71(0.6-0.85)	0.6	0.85					683	0.88(0.73-1.05)	0.73	1.05	91	0.48 (0.29–0.81)	0.29	0.81	256	1.08 (0.81–1.45)	0.81	1.45	331	0.87 (0.67–1.13)	0.67
BFAST	squ/non-squ	Atez	291	0.77(0.59-1.00)	0.59	1																					67	1.14(0.68-1.92)	0.68	1.92	224	0.65(0.48-0.88)	0.48	0.88	291	0.87(0.64-1.17)	0.64	1.17
CameL	non-squ	Camrel+ Chemo	412	0.60(0.45-0.79)	0.45	0.79	50	0.39(0.14-0.99)	0.14	0.99	205	0.62(0.40-0.94)	0.4	0.94					118	0.76(0.45-1.26)	0.45	1.26									412	0.60(0.45-0.79)	0.45	0.79	412	0.73(0.53-1.02)	0.53	1.02
CameL-sq	squ	Camrel+ Chemo	360	0.37(0.29-0.47)	0.29	0.47	81	0.30(0.17-0.55)	0.17	0.55	107	0.32(0.20-0.51)	0.2	0.51					188	0.49(0.35-0.68)	0.35	0.68					360	0.37(0.29-0.47)	0.29	0.47					360	0.55(0.40-0.75)	0.4	0.75	81	0.48(0.21-1.12)	0.21	1.12	107	0.52(0.27-1.00)	0.27	1	188	0.62(0.41-0.94)	0.41
Gemstone-302	squ/non-squ	Sugemal+ Chemo	479	0.54(0.41-0.70)	0.41	0.7	151	0.44(0.31-0.62)	0.31	0.62	140	0.71(0.54-0.94)	0.54	0.94					187	0.66(0.46-0.94)	0.46	0.94					193	0.33(0.22-0.51)	0.22	0.51	287	0.66(0.48-0.92)	0.48	0.92	479	0.66(0.44-0.97)	0.44	0.97
CheckMate 026	squ/non-squ	Nivol	423	1.15(0.91-1.45)	0.91	1.45	TMB LOW 107	0.62(0.38-1.00)	0.38	1	TMB low 205	1.82(1.30-2.55)	1.3	2.55													129	0.83(0.54-1.26)	0.54	1.26	412	1.29(1.02-1.63)	1.02	1.63	423	1.02(0.80-1.30)	0.8	1.3	214	0.90(0.63-1.29)	0.63	1.29
CheckMate 227	squ/non-squ	Nivol+Ipili	1166	0.83(0.72-0.96)	0.72	0.96	397				213	0.62(0.44-0.88)	0.44	0.88					86	0.48(0.27-0.85)	0.27	0.85					100	0.63(0.39-1.04)	0.39	1.04	199	0.55(0.38-0.80)	0.38	0.8	1166	0.73 (0.64–0.84)	0.64	0.84	397
CheckMate 227	squ/non-squ	Nivol	793				406																												793	0.78(0.60-1.02)	0.6	1.02	406
CheckMate 227	squ/non-squ	Nivol+Ipili vs Nivol	792				419																												792				419
EMPOWER-Lung 1	squ/non-squ	Cemipli	563	0.54(0.43, 0.68)	0.43	0.68	563	0.54(0.43, 0.68)	0.43	0.68	147	0.82(0.56-1.18)	0.56	1.18													243	0.48(0.34-0.67)	0.34	0.67	320	0.60（0.44-0.81）	0.44	0.81	563	0.57(0.42, 0.77)	0.42	0.77	563	0.57(0.42, 0.77)	0.42	0.77	147	1.082(0.68-1.72)	0.68	1.72
EMPOWER-Lung 3	squ/non-squ	Cemipli +chemo	466	0.56(0.44, 0.70)	0.44	0.7	152	0.47 (0.31–0.72)	0.31	0.72	175	0.47 (0.33–0.68)	0.33	0.68					139	0.76(0.51-1.15)	0.51	1.15					200	0.56(0.40-0.79)	0.4	0.79	266	0.53(0.39-0.73)	0.39	0.73	466	0.71 (0.53–0.93)	0.53	0.93	152	0.61(0.37–1.02)	0.37	1.02	175	0.52(0.32-0.83)	0.32	0.83	139	1.01(0.63-1.60)	0.63
Penpulimab	squ	AK105 +chemo	350	0.40(0.29-0.54)	0.29	0.54																					350	0.40(0.29-0.54)	0.29	0.54
CHOICE-01	squ/non-squ	Tori+chemo	465	0.56(0.44, 0.77)	0.44	0.77
CheckMate 9LA	squ/non-squ	Nivol+Ipili+chemo	719	0.70（0.57-0.86）	0.57	0.86																													719	0.69（0.55-0.87）	0.55	0.87	174	0.66 (0.44–0.99)	0.44	0.99	233	0.61(0.44-0.84)	0.44	0.84	264	0.62(0.45-0.85)	0.45
POSEIDON	squ/non-squ	Durval+ chemo	675	0.74（0.62-0.89）	0.62	0.89																													675	0.86（0.72-1.02）	0.72	1.02
POSEIDON	squ/non-squ	Durval+tremel+ chemo	675	0.72（0.60-0.86）	0.6	0.86																													675	0.77（0.65-0.92）	0.65	0.92
durvalumab MYSTIC	squ/non-squ	Durval	325	0.87(0.59-1.29)	0.59	1.29									147	0.77(0.52-1.13)	0.52	1.13					394	1.19(0.94-1.50)	0.94	1.5									325	0.76（0.56-1.02）	0.56	1.02	225	0.76(0.55-1.04)	0.55	1.04	394	0.93(0.74-1.16)	0.74	1.16
durvalumab MYSTIC	squ/non-squ	Durval+tremel	325	1.05(0.72-1.53)	0.72	1.53									134	0.53(0.34-0.81)	0.34	0.81					389	1.55(1.23-1.94)	1.23	1.94									325	0.85（0.61-1.17）	0.61	1.17	215	0.77（0.56-1.07）	0.56	1.07	389	1.16(0.93-1.45)	0.93	1.45
durvalumab MYSTIC	squ/non-squ	Durval+tremel vs Durval	326
Ipilimumab III	squ	Ipili+ Chemo	749	0.87(0.75_1.01)	0.75	1.01																					749	0.87(0.75_1.01)	0.75	1.01					749	0.91(0.77-1.07)	0.77	1.07
KEYNOTE-021	non-squ	Pembr+ Chemo	123	0.54(0.35-0.83)	0.35	0.83																									123	0.54(0.35-0.83)	0.35	0.83	123	0.56(0.32-0.95)	0.32	0.95
KEYNOTE-024	squ/non-squ	Pembr	305	0.50(0.39-0.65)	0.39	0.65	305	0.50(0.39-0.65)	0.39	0.65																	56	0.35(0.17-0.71)	0.17	0.71	249	0.55(0.39-0.76)	0.39	0.76	305	0.62(0.48-0.81)	0.48	0.81	305	0.62(0.48-0.81)	0.48	0.81
KEYNOTE-598	squ/non-squ	Pembr+ipili VS Pembr+placebo 注意对照组	568	1.06(0.86-1.30)	0.86	1.3	568	1.06 (0.86-1.30)	0.86	1.3																	158				410				568	1.08(0.85-1.37)	0.85	1.37	568	1.08(0.85-1.37)	0.85	1.37
KEYNOTE 189	non-squ	Pembr+ Chemo	616	0.49(0.40-0.59)	0.4	0.59	202	0.47(0.33-0.69)	0.33	0.69	186	0.59(0.41-0.86)	0.41	0.86					200	0.46(0.33-0.66)	0.33	0.66									616	0.49(0.40-0.59)	0.4	0.59	616	0.49(0.38-0.64)	0.38	0.64	501	0.58(0.45-0.74)	0.45	0.74	108	0.41(0.24-0.67)	0.24	0.67	508	0.59(0.46-0.75)	0.46
KEYNOTE 407	squ	Pembr+ Chemo	559	0.56(0.45-0.70）	0.45	0.7	194	0.68 (0.47-0.98)	0.47	0.98	207	0.57(0.36-0.90)	0.36	0.9					194	0.61(0.38-0.98)	0.38	0.98					559	0.56(0.45-0.70）	0.45	0.7					559	0.71(0.58-0.88)	0.58	0.88					353	0.657(0.51-0.87)	0.51	0.87	204	0.79(0.56-1.11)	0.56
KEYNOTE 042	squ/non-squ	Pembr	1274	1.07 (0.94–1.21)	0.94	1.21	599	0.81(0.67–0.99)	0.67	0.99																									1274	0.81 (0.71–0.93)	0.71	0.93	599	0.69 (0.56–0.85)	0.56	0.85	675	0.92 (0.77–1.11)	0.77	1.11
ORIENT-11	non-squ	sintil+ Chemo	397	0.482(0.362-0.643)	0.362	0.643	168	0.310(0.197-0.489)	0.197	0.489	100	0.503(0.276-0.918)	0.276	0.918					129	0.664(0.406-1.086)	0.406	1.086									397	0.482(0.362-0.643)	0.362	0.643	397	0.61 (0.40–0.93)	0.4	0.93
ORIENT-12	squ	sintil+ Chemo	357	0.53(0.42-0.70）	0.42	0.7	121	0.458（0.302-0.695）	0.302	0.695	114	0.620（0.408-0.941）	0.408	0.941					122	0.548（0.368-0.815）	0.368	0.815					357	0.53(0.42-0.70）	0.42	0.7					357	0.57（0.35-0.91）	0.35	0.91
RATIONALE-304	non-squ	Tisleli+Chemo	334	0.645(0.462-0.902)	0.462	0.902	110	0.308(0.167-0.567)	0.167	0.567	80	1.058(0.507-2.209)	0.507	2.209					144	0.758(0.469-1.224)	0.469	1.224									334	0.645(0.462-0.902)	0.462	0.902	334
RATIONALE-307	squ	Tisleli+Chemo	241	0.52(0.37-0.74)	0.37	0.74		0.50(0.28-0.89)	0.28	0.89		0.44(0.22-0.87)	0.22	0.87						0.64(0.37-1.10)	0.37	1.1					241	0.52(0.37-0.74)	0.37	0.74					241
BEYOND	non-squ	B+Chemo	276	0.40(0.29-0.54)	0.29	0.54																									276	0.40(0.29-0.54)	0.29	0.54	276	0.68(0.50-0.93)	0.5	0.93
ECOG 4599	non-squ	B+Chemo	850	0.66(0.57-0.77)	0.65	0.77																									850	0.66(0.57-0.77)	0.65	0.77	850	0.79(0.67-0.92)	0.67	0.92
PRONOUNCE	non-squ	B+Chemo	361	0.85(0.70-1.04)	0.7	1.04																									361	0.85(0.70-1.04)	0.7	1.04	361	1.07 (0.83-1.36)	0.83	1.36
AVAiL	non-squ	B+Chemo	698	0.82 (0.68- 0.98)	0.68	0.98																									698	0.82 (0.68- 0.98)	0.68	0.98	698	0.93 (0.78-1.11)	0.78	1.11
ORIENT-11 updated	non-squ	sintil+ Chemo																																	397	0.65（0.50-0.85）	0.5	0.85
CameL updated	non-squ	Camrel+ Chemo																																	412	0.73 (0.55–0.96)	0.55	0.96
CameL-sq updated	squ	Camrel+ Chemo																																	360	0.57 (0.44–0.74)	0.44	0.74
[truncated: 20 more columns]

## Sheet: Sheet2
长期结果单独统计
Trial	病理类型	治疗用药	PFS 全部				OS 全部				ORR（Objective response）				DOR （Duration of Response）
			N	治疗组均值（95%CI）月	对照组 均值（95%CI）月	HR （95%CI）	N	治疗组均值（95%CI）月	对照组 均值（95%CI）月	HR （95%CI）	N	治疗组 百分比（95%CI）月	对照组 百分比（95%CI）月	HR （95%CI）	N	治疗组 均值（95%CI）月	对照组 均值（95%CI）月	HR （95%CI）
KEYNOTE-407 长期	鳞癌	Pembr+ Chemo	559	18.6% 2年 n=278	6.3% 2年n=281		559	37.5% 2年 29.7% 3年 n=278	30.6% 2年 18.2% 3年 n=281		559	57.9( 51.9-63.8) n=278	38.4(32.7-44.4) n=281		559	7.7(1.1-14.7+) n=278	4.4(1.3-15.8+) n=281
IMpower130 长期	腺	Atez+ Chemo	723	10.1% 2年n=483	2.5% 2年n=240		679	39.6%(33.6-45.7)2年 n=451	30%(21.7-38.2) 2年 n=228		673	49.2(44.5–54.0)n=447	31.9(25.8–38.4)n=226
IMpower150 长期 update	腺癌	Atez+BCP	692	n=356	n=336		800	44% 2年 29% 3年n=400	33% 2年 23% 3年n=400
IMpower150 长期 update	腺癌	Atez+CP					802	39% 2年 28 % 3年n=402	33% 2年 23% 3年n=400
IMpower150 长期 update	腺癌	Atez+BCP vs Atez+CP					802	44% 2年 29% 3年n=400	39% 2年 28 % 3年n=402
KEYNOTE-024长期	鳞和腺	Pembr	305	22.8% (95% CI,16.3 to 29.9)3年 12.8%5年 n=154	4.1%(95% CI, 1.3 to 9.4)3年 1%5年n=151		305	51.5% 2年 43.7% 3年 31.9% (24.5 to 39.5)5年 n=154	34.5% 2年 24.7% 3年 16.3%(10.6 to 23.0)5年 n=151
KEYNOTE-021长期	腺	Pembr+ Chemo	123	53% 2年 37% 3年 n=60	39% 2年 16% 3年n=63		123	65% 2年 50% 3年 n=60	48% 2年 37% 3年n=63
Updated KEYNOTE-189长期	腺癌	Pembr+ Chemo	616	20.5% 2年 n=410	1.5% 2年 n=206		115	45.5% 2年 31.3% 3年 n=66	29.9% 2年 17.6% 3年 n=49
durvalumab MYSTIC 单药	鳞和腺	Durval					325	38.3 (30.7-45.7) 2年 N=163	22.7 (16.5-29.5)2年 N=162
durvalumab MYSTIC 联合	鳞和腺	Durval+tremel					325	35.4 (28.1-42.8) 2年 N=163	22.7 (16.5-29.5)2年 N=162
durvalumab MYSTIC	鳞和腺	Durval+tremel vs Durval					325	35.4 (28.1-42.8) 2年N=163	38.3 (30.7-45.7) 2年N=163
CheckMate 227	鳞和腺	Nivol+Ipili	1166	16.4% 3年n=583	3.3% 3年n=583		1166	33.3% 3年 N=583	19.8% 3年N=583						355	19.6 (16.1-28.6)n=193	5.8 (5.4-6.9)n=162
CheckMate 227	鳞和腺	Nivol	793	10.7% 3年n=396	3.3% 3年n=397		793	26.1% 3年n=396	19.8% 3年n=397
CheckMate 227	鳞和腺	Nivol+Ipili vs Nivol	792	16.4% 3年 n=396	10.7% 3年n=396		792	33.3% 3年n=396	26.1% 3年n=396
POSEIDON	鳞和腺	Durval+ chemo	675				675	29.6% 2年n=338	22.1% 2年n=337
POSEIDON	鳞和腺	Durval+tremel+ chemo	675				675	32.9% 2年n=338	22.1% 2年n=337
CheckMate 9LA	鳞和腺	Nivol+Ipili+chemo	719				719	38% 2年n=361	26% 2年n=358
Gemstone-302	鳞和腺	Sugemal+ Chemo	479				479	47.1% 2年n=320	38.1% 2年n=159
